# Supplementary material for: A Soybean bZIP Transcription Factor GmbZIP19 Confers Multiple Biotic and Abiotic Stress Responses in Plant
Source: Int J Mol Sci. 2020 Jul 1;21(13):4701. doi: 10.3390/ijms21134701 (PMC7369738; doi:10.3390/ijms21134701)
Supplement: Supplementary file 1 [file ijms-21-04701-s001.zip]

Archive with 19 entries (16 files):
- GmbZIP19-supplementary files-update/
- GmbZIP19-supplementary files-update/Table S1.xlsx
- __MACOSX/
- __MACOSX/GmbZIP19-supplementary files-update/
- __MACOSX/GmbZIP19-supplementary files-update/._Table S1.xlsx
- GmbZIP19-supplementary files-update/GmbZIP19-figure S1.tif
- __MACOSX/GmbZIP19-supplementary files-update/._GmbZIP19-figure S1.tif
- GmbZIP19-supplementary files-update/GmbZIP19-figure S3.tif
- __MACOSX/GmbZIP19-supplementary files-update/._GmbZIP19-figure S3.tif
- GmbZIP19-supplementary files-update/GmbZIP19-figure S2.tif
- __MACOSX/GmbZIP19-supplementary files-update/._GmbZIP19-figure S2.tif
- GmbZIP19-supplementary files-update/Table S4.xlsx
- __MACOSX/GmbZIP19-supplementary files-update/._Table S4.xlsx
- GmbZIP19-supplementary files-update/GmbZIP19-figure-S4.jpg
- __MACOSX/GmbZIP19-supplementary files-update/._GmbZIP19-figure-S4.jpg
- GmbZIP19-supplementary files-update/Table S3.xlsx
- __MACOSX/GmbZIP19-supplementary files-update/._Table S3.xlsx
- GmbZIP19-supplementary files-update/Table S2.xlsx
- __MACOSX/GmbZIP19-supplementary files-update/._Table S2.xlsx
