# Supplementary material for: A Soybean bZIP Transcription Factor GmbZIP19 Confers Multiple Biotic and Abiotic Stress Responses in Plant
Source: Int J Mol Sci. 2020 Jul 1;21(13):4701. doi: 10.3390/ijms21134701 (PMC7369738; doi:10.3390/ijms21134701)
Supplement: Supplementary file 1 [file ijms-21-04701-s001.zip › GmbZIP19-supplementary files-update/Table S1.xlsx]

## Sheet: Sheet1
Pimers for expression profile
GmbZIP19-F	5’-GGAAACTGCCAACCTGAAATG-3’
GmbZIP19-R	5’-ATCCGTCTTGAGATGCAGATG-3’
ACTIN-F	5’-AGCCACACTGTCCCTATCTA-3’
ACTIN-R	5’-GCTGAGGTGGTGAAGGAATAA-3’
Primer for cloning GmbZIP19
GmbZIP19-F	CACCATGGATGATGGAAATGCTGAG
GmbZIP19-R	TCCGTCTTGAGATGCAGA
Primer for cloning pGmbZIP19
GmbZIP19:promoter-F	CACCCCCTATCAGAAACTCGTTTTC
GmbZIP19:promoter-R	GTTTTCTTTCTGCACCCCCCAA
