# Supplementary material for: A Soybean bZIP Transcription Factor GmbZIP19 Confers Multiple Biotic and Abiotic Stress Responses in Plant
Source: Int J Mol Sci. 2020 Jul 1;21(13):4701. doi: 10.3390/ijms21134701 (PMC7369738; doi:10.3390/ijms21134701)
Supplement: Supplementary file 1 [file ijms-21-04701-s001.zip › GmbZIP19-supplementary files-update/Table S4.xlsx]

## Sheet: Sheet1
Primers for Yeast one-hybrid
bZIP19-AD-F	GCCAGTGAATTCCACCCATGGATGATGGAAATGCT
bZIP19-AD-R	CGTATCGATGCCCACCCTCCGTCTTGAGATGCAGA
T7	TAATACGACTCACTATAGGG
AD3	AGATGGTGCACGATGCACAG
pABAI-F	GTTCCTTATATGTAGCTTTCGACA
pABAI-R	CCATCTCGAAAAAGGGTTTGCC
ERD1-1F	TCGAGCTCGGTACCCTCTTTGTTGTTCCTTGTCCCCAACTACCTCCACATGGCTCTGTT
ERD1-1R	AACAGAGCCATGTGGAGGTAGTTGGGGACAAGGAACAACAAAGAGGGTACCGAGCTCGA
ERD1-2F	CTACCTCCACATGGCTCTGTTATTACTCTGAGGACACGTATTAGGGGGATCTGTCGACC
ERD1-2R	GGTCGACAGATCCCCCTAATACGTGTCCTCAGAGTAATAACAGAGCCATGTGGAGGTAG
ETR1-1F	TCGAGCTCGGTACCCTGTCTCTTCCTTTAAAGGCAATCCTAATTGAAGCACGTCAGACA
ETR1-1R	TGTCTGACGTGCTTCAATTAGGATTGCCTTTAAAGGAAGAGACAGGGTACCGAGCTCGA
ETR1-2F	TGAAGCACGTCAGACACTAAATATGGGTGTCTCTCCTCGAAGTGGGGGATCTGTCGACC
ETR1-2R	GGTCGACAGATCCCCCACTTCGAGGAGAGACACCCATATTTAGTGTCTGACGTGCTTCA
ETR2-1F	TCGAGCTCGGTACCCCGGTTTCTCTAGGCTGTCGACGTTTGAGTTTACTTGCACTTATG
ETR2-1R	CATAAGTGCAAGTAAACTCAAACGTCGACAGCCTAGAGAAACCGGGGTACCGAGCTCGA
ETR2-2F	TTTACTTGCACTTATGTAAGAGAAAGAGGAAAAATAATTTTTTTGGGGATCTGTCGACC
ETR2-2R	GGTCGACAGATCCCCAAAAAAATTATTTTTCCTCTTTCTCTTACATAAGTGCAAGTAAA
NPR3-1F	TCGAGCTCGGTACCCTTTGAGAGAGAATAATAAAAAGACAGAACAATCAACGTGTAGTT
NPR3-1R	AACTACACGTTGATTGTTCTGTCTTTTTATTATTCTCTCTCAAAGGGTACCGAGCTCGA
NPR3-2F	CAATCAACGTGTAGTTCGCGTTTTCTTTCCCTTTCAGGAACACAGGGGATCTGTCGACC
NPR3-2R	GGTCGACAGATCCCCTGTGTTCCTGAAAGGGAAAGAAAACGCGAACTACACGTTGATTG
PR1-1F	TCGAGCTCGGTACCCACACAATCACACACACGTACTAGGATTAATTCACACGTCTTTTA
PR1-1R	TAAAAGACGTGTGAATTAATCCTAGTACGTGTGTGTGATTGTGTGGGTACCGAGCTCGA
PR1-2F	TTCACACGTCTTTTATTTTTACTTATACCATTCAATTATCTAATGGGGATCTGTCGACC
PR1-2R	GGTCGACAGATCCCCATTAGATAATTGAATGGTATAAGTAAAAATAAAAGACGTGTGAA
paBAI-re-F	GGGGATCTGTCGACCTCGAGG
paBAI-re-R	GGGTACCGAGCTCGAATTCAAG
