# Supplementary material for: A Soybean bZIP Transcription Factor GmbZIP19 Confers Multiple Biotic and Abiotic Stress Responses in Plant
Source: Int J Mol Sci. 2020 Jul 1;21(13):4701. doi: 10.3390/ijms21134701 (PMC7369738; doi:10.3390/ijms21134701)
Supplement: Supplementary file 1 [file ijms-21-04701-s001.zip › GmbZIP19-supplementary files-update/Table S3.xlsx]

## Sheet: Sheet1
Primers for GmbZIP19 transient expressing soybean
Q-GmEF4-F	TCGACTCTGGGAAGTCAACTA
Q-GmEF4-R	CCTTCTCGAACCTCTCAATCAC
Q-GmWRKY12-F	CTTCACCACAGTCACCACTATC
Q-GmWRKY12-R	GTCCATTTCGGCATCATCTTTC
Q-GmEREBP1-F	CGTCCTCGTGTTCAGATGATAG
Q-GmEREBP1-R	CCACCTTGACTTGGCTTCT
Q-GmERF5-F	AGCGATTGCGACTCTTCTT
Q-GmERF5-R	GGAGGTTTAGATCGAAGGGAAG
Q-GmCDF1-F	TCCGGGACTACTCTCAAACA
Q-GmCDF1-R	GCCTCAAACACGAAGAAACTAAC
Q-GmERF113-F	TCTTCCTCCTCCTCCAATATCA
Q-GmERF113-R	GAGGTGCAAGAGCTGAAGAA
Q-GmKR3-F	CCCAAGGTCCCAATTATCTACC
Q-GmKR3-R	AGTCGCGTATGGCAAGATT
Q-GmPR1-F	TGCGTATGCTCAAGACTCAC
Q-GmPR1-R	CGACTGCGTTATCCCAAACTA
Primers for ChIP-qPCR
Q-GmERD1-1-F	GGCATGGCTGATGACTGTTACTG
Q-GmERD1-1-R	CCTTTGCTTG ATAGCAGCC
Q-GmERD1-2-F	AGATGGGTCATGGGGCATAGAT
Q-GmERD1-2-R	TTTTCCACGG TCAAGTGC
Q-GmERD1-3-F	CTTAGTCATCAACGAAACCCCCG
Q-GmERD1-3-R	GTTTCGCCGC CAAAAAGTGA
Q-GmABI5-1-F	CCCTCATGTTGATGGTATGAGTG
Q-GmABI5-1-R	GTGCAATGTG ATTCTTCTTC CCGC
Q-GmABI5-2-F	GCGAAAACATAATGAGGTGT
Q-GmABI5-2-R	TGCAGCGTAT CTCTTGAG
Q-GmABI5-3-F	AACAAGGCTACACATGCGAC
Q-GmABI5-3-R	CCGGCTAAGG TTACCCCACA AAA
Q-GmRD22-1-F	CGACGCAGGTTTCGTCATAAAC
Q-GmRD22-1-R	GTTCGATTGG TCTTGACC
Q-GmRD22-2-F	GCATCAGTGAGTCGTAGGTT
Q-GmRD22-2-R	GTATTTGTCA GCAGAGTG
Q-GmRD22-3-F	AAATAGTGTCGCCGCCTA
Q-GmRD22-3-R	CGGGTTCACT GATGTAGTAG TG
Q-GmDREB1B-1-F	CCTTCCCCTTTCCCTTTCAGTCAA
Q-GmDREB1B-1-R	CATGGGTGGG GATTGGTTTG T
Q-GmDREB1B-2-F	CCTCACCCTCTCATACATCCTT
Q-GmDREB1B-2-R	GCTTCGTTCT TTGAAGTTG
Q-GmBIP-F	CCCAACACTAGAAGGAATGG
Q-GmBIP-R	AACTTGAAGC TTGACGCTCG
Q-GmPR1-F	GTGTCACAAACAAACACAATCACAC
Q-GmPR1-R	CAGAAGTCGT ATACTTGTTC
Q-GmPR2-F	GGCTCATGGCCCCACAAGTATAA
Q-GmPR2-R	AGACACCTTC TAGGTTCC
Q-GmPR3-F	GGATTAGACCGTGTTTGAGG
Q-GmPR3-R	CATGGACATT GTTTGAATGT CC
Q-GmABI4-F	CCGGCACTTATGACTAGT
Q-GmABI4-R	TAAACATAGT CCAGCCACCC
Q-GmNPR3-1-F	AACCTTGGGTCATGCTAACC
Q-GmNPR3-1-R	GGTAACCGAG ACTACCTGTG TT
Q-GmNPR3-2-F	GGGTAACATAACACCCTG
Q-GmNPR3-2-R	TTTTTCATCT GGGGATGGCC C
Q-GmETR1-1-F	GGCCTATTTGTGACATGCAAGG
Q-GmETR1-1-R	GTGCAAACAC CATTTCAAGT GG
Q-GmETR1-2-F	GCTGGAAGGACCATTTGTGAAGTC
Q-GmETR1-2-R	CAAAGATCGG ACTTGTGATA C
Q-GmETR1-3-F	TGTCTCTTCCTTTAAAGGCAATCC
Q-GmETR1-3-R	GGGTTGGATT TAGAGAAGGG
Q-GmCOI1-F	GCTCCTAGTCCTAGGATGAA
Q-GmCOI1-R	GTAGGACCAA CTTGTTCCGA G
Q-GmERF7-3-F	CATCCTACTATCACAAG
Q-GmERF7-3-R	ATGATCATGC AAATGGGG
Q-GmERF7-4-F	CTTTCTGTCCCTTTTTTCCCGC
Q-GmERF7-4-R	TAGTGCTGTC TGCAGTGGTC AGCAA
Q-GmERF7-1-F	ACCCCCAACGAGAATTAAGG
Q-GmERF7-1-R	CCTTAATTTG TGTTGGTGG
Q-GmERF7-2-F	CACGAGAAAACTCATCAAC
Q-GmERF7-2-R	CTTATTTTTC GCTAGTGG
