# Supplementary material for: A Soybean bZIP Transcription Factor GmbZIP19 Confers Multiple Biotic and Abiotic Stress Responses in Plant
Source: Int J Mol Sci. 2020 Jul 1;21(13):4701. doi: 10.3390/ijms21134701 (PMC7369738; doi:10.3390/ijms21134701)
Supplement: Supplementary file 1 [file ijms-21-04701-s001.zip › GmbZIP19-supplementary files-update/Table S2.xlsx]

## Sheet: Sheet1
Primer of Soybean ACTIN
GmACTIN-F	AGCCACACTGTCCCTATCTA
GmACTIN-R	GCTGAGGTGGTGAAGGAATAA
Primers of Arabidopsis HK2
HK2-F	GATTGGTGTCGCTGCTAGTCTC
HK2-R	AGAATTGTGCCTCTTCGCTCTG
Primers for qPCR under biotic and abiotic stress
Q-ABI5-F	CCCGAACCAAAACCAAAACC
Q-ABI5-R	TCCTGTCCTTTTAGCATAACCTG
Q-WRKY26-F	GTCTCTTGTGAAGGGTCAGATG
Q-WRKY26-R	ACCAATGTCTTTACCGTCTCC
Q-LOX4-F	CTCCGTCATCACCACCATC
Q-LOX4-R	AAAATACTTTTGAGGATCTTCGATA
Q-PR1-F	ACGGGGAAAACTTAGCCTGG
Q-PR1-R	TTGGCACATCCGAGTCTCAC
Q-PR2-F	CGCCCAGTCCACTGTTGATA
Q-PR2-R	GGTCTCCGACACCACGATTT
Q-ACS6-F	AAACCGATGGCTGCAACAAC
Q-ACS6-R	ACCGCCTCGTGTCACTAAAG
Q-ERF1-F	TTTGATCACCGCTCCGTGAA
Q-ERF1-R	CCCCAAAAGCTCCTCAAGGT
Primers for stomatal closure
Q-WRKY54-F	GGAGATTCCGGTGAGAGTAAGA
Q-WRKY54-R	GCTTCCACGATCCTTGTATGT
Q-WRKY70-F	ACACCATCTCCGTTCTTGATAC
Q-WRKY70-R	CTTCAAACTTGCCGTCGTTATC
